# Supplementary material for: In Silico–Ex Vitro Iteration Strategy for Affinity Maturation of Anti-Ricin Peptides and the SPR Biosensing Application
Source: Toxins (Basel). 2023 Aug 3;15(8):490. doi: 10.3390/toxins15080490 (PMC10467137; doi:10.3390/toxins15080490)
Supplement: Supplementary file 1 [file toxins-15-00490-s001.zip]

Archive with 1 entries (1 files):
- toxins-2508492-supplementary.pdf
